# Supplementary material for: Tunable Adhesive Self-Cleaning Coating with Superhydrophobicity and Photocatalytic Activity
Source: Nanomaterials (Basel). 2021 Jun 3;11(6):1486. doi: 10.3390/nano11061486 (PMC8229519; doi:10.3390/nano11061486)
Supplement: Supplementary file 1 [file nanomaterials-11-01486-s001.zip]

Archive with 1 entries (1 files):
- nanomaterials-1210526-supplementary.pdf
